# Supplementary material for: GP64-pseudotyped lentiviral vectors target liver endothelial cells and correct hemophilia A mice
Source: EMBO Mol Med. 2024 Apr 29;16(6):11. doi: 10.1038/s44321-024-00072-8 (PMC11178766; doi:10.1038/s44321-024-00072-8)
Supplement: Supplementary file 2 — Source data Fig. 1 [file 44321_2024_72_MOESM2_ESM.zip]

Archive with 2 entries (1 files):
- Source Data Figure 1/
- Source Data Figure 1/Source data figure 1.xlsx
