# Supplementary material for: GP64-pseudotyped lentiviral vectors target liver endothelial cells and correct hemophilia A mice
Source: EMBO Mol Med. 2024 Apr 29;16(6):11. doi: 10.1038/s44321-024-00072-8 (PMC11178766; doi:10.1038/s44321-024-00072-8)
Supplement: Supplementary file 2 — Source data Fig. 1 [file 44321_2024_72_MOESM2_ESM.zip › Source Data Figure 1/Source data figure 1.xlsx]

## Sheet: Figure 1A
	VSV.G-LV						GP64-LV
293T	6000000000	7300000000	5500000000	4100000000	4600000000	12000000000	170000000	1400000000	150000000	460000000	1500000000	440000000
Huh7	7300000000	17000000000	7500000000	3000000000	5500000000	13000000000	4500000000	20000000000	3500000000	6000000000	26000000000	12000000000

## Sheet: Figure 1B
Particles (µg/mL of p24)
VSV.G-LV	GP64-LV
137.6	84
119.8	569.5
52.9	219
186.9	339
79	587

## Sheet: Figure 1C
	VSV.G-LV						GP64-LV
293T	44000	61000	100000	22000	58000		2000	2500	680	1400	2500
Huh7	53000	140000	140000	16000	70000		54000	35000	16000	18000	44000

## Sheet: Figure 1D
VSV.G-LV	GP64-LV
1.2	26.5
2.3	14.3
1.4	23.3
0.7	13
1.2	17.9
1.1	27.3

## Sheet: Figure 1E
TU/mL	VSV.G-LV - H.I. serum		VSV.G-LV - Fresh serum		Gp64-LV - H.I. serum		Gp64-LV - Fresh serum
2100000	79.4		69.2
460000	82		40.6
250000	94.33		8.85
44000	68.1		0
6100	31.5		0
1300	0		0
510000					98.2		87
90250					80	50.17	71.2	48.55
14000					34.66		32.63
3200					9.43		0
800					0		0

## Sheet: Figure 1F
TU/mL	IMDM		H.I. serum
2100000	2100000		1700000
460000	460000		380000
250000	250000		240000
44000	44000		30000
6100	6100		1900
1300	1300		0

## Sheet: Figure 1G
TU/mL	IMDM		Fresh serum
2100000	2100000		1500000
460000	460000		190000
250000	250000		22000
44000	44000		0
6100	6100		0
1300	1300		0

## Sheet: Figure 1H
TU/mL	IMDM		H.I. serum
510000	510000		500000
90250	90250		74000	43000
14000	14000		4800
3200	3200		1300
800	800		0

## Sheet: Figure 1I
TU/mL	IMDM		Fresh serum
510000	510000		440000
90250	90250		66000	42000
14000	14000		4500
3200	3200		0
800	800		0
