# Supplementary material for: GP64-pseudotyped lentiviral vectors target liver endothelial cells and correct hemophilia A mice
Source: EMBO Mol Med. 2024 Apr 29;16(6):11. doi: 10.1038/s44321-024-00072-8 (PMC11178766; doi:10.1038/s44321-024-00072-8)
Supplement: Supplementary file 3 — Source data Fig. 2 [file 44321_2024_72_MOESM3_ESM.zip › Source Data Figure 2/Source data figure 2.xlsx]

## Sheet: Figure 2B
Macrophages			293T
VSV.G-LV	Bald-LV	Unt	VSV.G-LV	Bald-LV	Unt
46.2	11.2	1.7	11	4.3	0.2
24.3	37.1	6.3	4.3	2.3	0
85.2	15.9		24.8	0.6
89.93	8.58		23.1	0.5
115.04	13.53		19.7
53.81	6.36

## Sheet: Figure 2C
IMDM	Fresh serum
49.8	106.1
36.6	88.2
60.1	146
28.8	45.2
90.1	87
49.3	61.1
64	58.7
41.9	35.9
20	164.5
80.9	87.5
17	23.6
0.4	5.2
2.7	6
0	3.3
0	1.7
1.5	2.5
11.2	16.2
18.4	18
13.4	23.1
7.3	26.8

## Sheet: Figure 2D
IMDM	Fresh serum
22.7	40.9
33.7	24.6
93.4	107.2
116.7	87.9
63.4	65.5
56.8	32.4
73.5	99
17.7	29.1
9.9	19
9.8	14
0.6	4.1
0	2.7
4.6	6.9
6.7	18.1
23.8	19.6
6.1	36.7
7.6	34.4

## Sheet: Figure 2E
IMDM	Fresh serum
27.5	38.5
66.3	71.2
77.4	104.3
0.6	4.8
0.4	5
0	2.3

## Sheet: Figure 2F
IMDM	Fresh serum
34	60.4
69.3	99.2
104.4	119.3
2.6	13.6
3.2	19.2
0.8	12
