# Supplementary material for: GP64-pseudotyped lentiviral vectors target liver endothelial cells and correct hemophilia A mice
Source: EMBO Mol Med. 2024 Apr 29;16(6):11. doi: 10.1038/s44321-024-00072-8 (PMC11178766; doi:10.1038/s44321-024-00072-8)
Supplement: Supplementary file 4 — Source data Fig. 3 [file 44321_2024_72_MOESM4_ESM.zip › Source Data Figure 3/Source data figure 3.xlsx]

## Sheet: Figure 3A
TU/kg	VSV.G-LV					GP64-LV
10000000000	0.409	0.579	0.721	1.149	0.559	0.347	0.642	0.544	0.901	0.513
20000000000	1.117	1.252	0.545	1.012	0.929	0.728	0.754	0.673	0.766	1.038
40000000000	1.703	1.566	1.506	1.157	2.188	1.013	0.809	0.649	0.638	0.887

## Sheet: Figure 3B
VSV.G-LV			GP64-LV
1e10	2e10	4e10	1e10	2e10	4e10
2.32233	3.14486	8.5259	0.970367	1.50857	9.25047
3.21262	5.04636	7.98576	1.59675	2.98114	5.08081
2.14076	3.20111	5.43994	0.577452	2.12493	3.00944
3.81343	3.63416	4.2211	3.78118	2.35298	4.50131
2.2074	2.74611	4.6458	1.18403	2.98333	6.2275

## Sheet: Figure 3C
	TU/kg	Hep					LSEC					KC
VSV.G-LV	10000000000	48.4711	26.6572	32.4465	37.2819	22.9796	14.6111	10.8015	12.5457	25.6783	7.25849	36.6863	62.2917	54.9325	37.0398	69.6358
	20000000000	38.111	43.1307	20.6131	25.0214	20.8169	12.7197	18.2927	15.2834	12.2122	7.15925	48.422	38.0588	64.0661	62.6818	71.8357
	40000000000	42.8151	55.3499	81.5352	38.7715	50.4865	38.2841	25.9287	15.3622	18.0865	20.9864	18.8658	17.1315	3.00546	37.7938	27.8953
GP64-LV	10000000000	23.4916	22.2052	37.1656	30.3585	41.4605	6.89372	5.14043	7.27365	4.88021	5.50326	69.4925	72.0596	55.3958	64.7444	52.2204
	20000000000	39.2247	48.3983	40.6053	35.6459	36.2925	14.3292	19.3929	12.5038	8.3153	14.0596	44.6746	32.182	46.5316	55.9851	49.6445
	40000000000	50.62	58.6813	54.724	48.3364	63.2983	43.0239	32.9426	39.8832	42.2801	30.4327	6.31588	8.36971	5.05283	9.37533	6.26803
