# Supplementary material for: GP64-pseudotyped lentiviral vectors target liver endothelial cells and correct hemophilia A mice
Source: EMBO Mol Med. 2024 Apr 29;16(6):11. doi: 10.1038/s44321-024-00072-8 (PMC11178766; doi:10.1038/s44321-024-00072-8)
Supplement: Supplementary file 5 — Source data Fig. 4 [file 44321_2024_72_MOESM5_ESM.zip]

Archive with 2 entries (1 files):
- Source Data Figure 4/
- Source Data Figure 4/Source data figure 4.xlsx
