# Supplementary material for: GP64-pseudotyped lentiviral vectors target liver endothelial cells and correct hemophilia A mice
Source: EMBO Mol Med. 2024 Apr 29;16(6):11. doi: 10.1038/s44321-024-00072-8 (PMC11178766; doi:10.1038/s44321-024-00072-8)
Supplement: Supplementary file 5 — Source data Fig. 4 [file 44321_2024_72_MOESM5_ESM.zip › Source Data Figure 4/Source data figure 4.xlsx]

## Sheet: Figure 4A
Human FIX (ng/mL)
TU/Kg	GP64-LV										GP64-LV NOD										VSV.G-LV
4000000000											0	0	0	0	0						63	51	57	21
5200000000
6000000000																					0	0	142	8	39	81	35	70	61	127	131
8000000000	0	0	0	0	0						0	0	0	0	0						30	440	135	43.2	144.4	292.3	34.9	90.8	20.6
10000000000
14000000000	22			40	47						0	0	0	0	0	54	52	40	43	10
15500000000																																				85.6	90.1	76	381.6	10.3	132.9	103	2283	1120	400	628	2829	1117	681
20000000000
28000000000
24000000000											140	129	70	127	155
32000000000																					1893	1012	1643	1237	1128	1194	1198	925	1700	2112	1779	381	593	339	672	3453	2241	2832	5359	1997	2824	1163	662	658	364	663	1995	1416	8.6
40000000000	266	155	102	107	187	379		285	249	200	488	187	244	304	241
60000000000
80000000000	268	288	189	162	1077						696	255	671	412	1450
160000000000																					978	2230	734	2601	7995	4985	12120
[truncated: 29 more columns]

## Sheet: Figure 4B
	C57 4e10 TU/kg					NOD 4e10 TU/kg					NOD 8e10 TU/kg
nPC	1.12	0.62	1.9	0.92	3.38	1.84	1.07	1.25	0.8	0.61	2.8	2.42	2.82	2.3	1.69
Hep	0.12	0.12	0.09	0.09	0.1	0.23	0.1	0.11	0.11	0.15	0.4		0.26	0.18	0.41
LSEC	2.82	1.22	3.35	2.44	2.47	2.86	2.47	2.15	1.35	3.49	4.6	4.53	5.96	4.59	2.67
KC	10.65	1.23	11.68	7.7	15.53	0.89	0.76	1.25	0.95	1.33	2.12	0.42	0.58	0.73	0.58
pDC	16.26	5.59	11.26	10.04	17.96	0.36	0.53	0.67	1.16	0.96		0.76	0.9	0.89	0.61

## Sheet: Figure 4C
Weeks post LV	4e10 TU/kg					8e10 TU/kg
2	201.9	122.8	223.2	158	151.9	543.7	556	292.9	303.5	522.4
6	342	225	416	392	343	1033	1153	509	395	666
8	239	128	323	336	321	984	868	559	326	498

## Sheet: Figure 4D
	4e10 TU/kg					8e10 TU/kg
nPC	3.36	4.86	6.7	1.71	2.84	6.14	7.65	3.84	2.13	0.78
Hep	0.29	0.15	0.97	0.28	0.24	0.48	0.457143	0.35	0.21	1.06
LSEC	6.19	8.48	11.03	4.4	6.06	10.29	11.76	7.74	5.34	10.7
KC	4.37		5.12	1.45		4.88	0.41		2.02	4.7
pDC	0.53	2.33	1.2	0.84	1.77	1.04	0.78	2.01	13.01	2.03

## Sheet: Figure 4E
	LV 4e10					LV 8e10					CD47hi LV 4e10					CD47hi LV 8e10
Hep	0.23	0.1	0.11	0.11	0.15	0.4		0.26	0.18	0.41	0.29	0.15	0.97	0.28	0.24	0.48	0.457143	0.35	0.21	1.06
LSEC	2.86	2.47	2.15	1.35	3.49	4.6	4.53	5.96	4.59	2.67	6.19	8.48	11.03	4.4	6.06	10.29	11.76	7.74	5.34	10.7
KC	0.89	0.76	1.25	0.95	1.33	2.12	0.42	0.58	0.73	0.58	4.37		5.12	1.45		4.88	0.41		2.02	4.7
pDC	0.36	0.53	0.67	1.16	0.96		0.76	0.9	0.89	0.61	0.53	2.33	1.2	0.84	1.77	1.04	0.78	2.01	13.01	2.03
