# Supplementary material for: GP64-pseudotyped lentiviral vectors target liver endothelial cells and correct hemophilia A mice
Source: EMBO Mol Med. 2024 Apr 29;16(6):11. doi: 10.1038/s44321-024-00072-8 (PMC11178766; doi:10.1038/s44321-024-00072-8)
Supplement: Supplementary file 6 — Source data Fig. 5 [file 44321_2024_72_MOESM6_ESM.zip › Source Data Figure 5/Source data figure 5.xlsx]

## Sheet: Figure 5A
MOI	VSV.G-LV			GP64-LV
1	1.3	3	2.6	0.2	0.1	0.2
10	4.9	8.9	8.1	0.6	1.2	0.4
30			13.7	1.1	1.3	0.6

## Sheet: Figure 5B
MOI	VSV.G-LV			GP64-LV
1	1167	2081	1661	677	521	470
10	3274	4145	3634	1283	1378	806
30			4992	1285	1445	901

## Sheet: Figure 5C
Human FIX (ng/mL)
MOI	VSV.G-LV			GP64-LV			Untreated
1	168.3	139.3	129.6	11.7	12.6	4.4
10	2207.4	965.9	1837.1	62.8	50.1	46.5
30	6124	4941.8	4840.1	126.7	119	71.1
Unt							12.6	10.4	8.8	5

## Sheet: Figure 5D
MOI	VSV.G-LV.GFP			GP64-LV.GFP			VSV.G-LV.FIX			GP64-LV.FIX			Untreated
1	1.18153	1.4875	1.32782	0.0490385	0.0325203	0.0308458	1.47358	1.75264	1.87406	0.233983	0.161538	0.0804911
10	13.043	11.0574	11.4298	0.302256	0.39031	0.234615	18.9202	15.9952	19.4272	0.85566	1.29835	0.719588
30	18.715	33.252	14.7172	0.690293	0.897735	0.808669	34.0606	69.9811	29.8143	3.09428	3.1315	0.867945
Unt													0.00053191	0

## Sheet: Figure 5E
MOI	VSV.G-LV				GP64-LV
1	7	10	17	11	19	28	28	20
5	60	58	76	77	57	60	70	63
10	87	83	96	94	75	82	83	79
20	96	96	98	98	85	92	91	89

## Sheet: Figure 5F
MOI	VSV.G-LV				GP64-LV
1	498	1187	55.8	44.8	696	1478	82.7	65.8
5	1057	1763	4632	2298	1023	2298	2232	1089
10	2488	3830	7463	7976	1709	4143	4423	2842
20	5562	10873	16327	17769	2767	7756	8930	6867

## Sheet: Figure 5G
Human FVIII (ng/mL)
MOI	VSV.G-LV				GP64-LV				Untreated
5	5.08	4.12	4.74	4.7	6.37	5.84	4.88	5.44
20	7.29	7.21	6.98	5.74	9.92	9.44	8.9	7.4
WT									2.86	2.6	2.11	1.88

## Sheet: Figure 5H
MOI	VSV.G-LV.GFP					GP64-LV.GFP					VSV.G-LV.FVIII					GP64-LV.FVIII					Untreated
1	0.096181	0.074689	0.234149	0.299019		0.196653	0.217391	0.208992	0.445304
5	0.855508	0.580645	2.0057	2.3588		0.615578	0.757991	0.901307	1.47706		0.541627	0.834621	2.75736	3.06666		1.07293	0.949744	2.61503	2.91651
10	3.45106	1.93814	5.6309	7.71334		1.76399	2.26394	1.65942	2.97865
20	6.46447	6.39073	12.9443	13.9045		3.08181	4.80877	4.38524	5.54478		1.78549	2.26667	10.6928	8.85579		2.595	3.24832	10.3323	9.15198
Unt																					0.096373	0.023599	0.037466	0.04	0.076404
