# Supplementary material for: GP64-pseudotyped lentiviral vectors target liver endothelial cells and correct hemophilia A mice
Source: EMBO Mol Med. 2024 Apr 29;16(6):11. doi: 10.1038/s44321-024-00072-8 (PMC11178766; doi:10.1038/s44321-024-00072-8)
Supplement: Supplementary file 7 — Source data Fig. 6 [file 44321_2024_72_MOESM7_ESM.zip › Source Data Figure 6/Source data figure 6.xlsx]

## Sheet: Figure 6A
Human FVIII (ng/mL)
Weeks post LV	3105-VSV.G						3105-GP64						Unt
0	0	0	0	0	0	0	0	0	0	0	0	0	0	0	0	0	0
1	0	0	0	0	0	0	2.46	7.72	1.86	2.18		1.42	0	0	0	0	0
2	0	0	0	0	0	0	0.99	4.3	1.82	2.84		1.24	0	0	0	0	0
4	0	0	0	0	0	0	6.55	23.17	9.42	4.65		7.09		0	0	0	0
6	0	0	0	0	0	0	3.85	24.73	5.92	19.98		7.8		0	0	0	0
8	0	0	0	0	0	0	2.72	22.4	3.14	18.2		8.58		0	0	0	0
12	0	0	0		0	0	1.7	29	6.3	17.1		3.7		0	0	0	0
22								10.5	1	15.7
26	0	0	0		0	0	0.9	26.2	1.7	23.3		2.1		0	0	0	0
36	0	0	0		0	0	1.3	18.2	1.9	21.7		3.9

## Sheet: Figure 6B
Human FVIII activity (mU/mL)
Weeks post LV	3105-VSV.G						3105-GP64						Unt
0	0	0	0	0	0	0	0	0	0	0	0	0	0	0	0	0	0
1	0	0	0	0	0	0	31.1	77.7	33.9	42.7		32.1	0	0	0	0	0
2	0	0	0	0	0	0	61.7	212.1	101.2	113.8		61.5	0	0	0	0	0
4	0	0	0	0	0	0	81.8	277	116.9	0		84.3		0	0	0	0
6	0	0	0	0	0	0	34.3	172.1	55.5	204		78		0	0	0	0
8	0	0	0	0	0	0	70.2	220.4	119.4	217.2		155.7		0	0	0	0
12	0	0	0		0	0	37.5	165.9	58.6	135.1		46.8		0	0	0	0
22								203.7	25.2	184.5
26	0	0	0		0	0	44.7	175.8	63.6	201.6		2.9		0	0	0	0
36	0	0	0		0	0	45.3	158.5	44.7	133.1		44.9		0	0	0	0

## Sheet: Figure 6C
Anti-human FVIII antibodies (µg/mL)
Weeks post LV	3105-VSV.G						3105-GP64						Unt
0	0	0	0	0	0	0	0	0	0	0	0	0	0	0	0	0	0
1	7.3	5.7	0.6	2.7	3.3	2.6	2	2.5	3.1	6		0.6	0.3	0.3	0.4
2	5.8	2.5	2.2	5.6	5.4	4.6	2.4	4.3	2.9	5		2.3	0.4	0.7	0.5	0.9	0
4	13.5	10.4	5	71.6	110.2	9.9	13.4	18.3	63.8	10.1		6.6		0.4	0.7	0.2	0.7
6	34	33.7	20	135.4	142.8	5.6	9.9	8.8	48.7	5.3		2.4		0	0.4	0.4	0.6
8	6.4	6.7	13.2		8.7	7.2	3.2	1.6	1.4	2.4		1.8		0.3	0.3	0.6	0.8
12	9.7	11.3	5.8		30.6	19.1	5.6	5	11.8	3		2.1		0.4	1.1	1.3	0.7
22	19.3	3.6	6.7		24.2	43.5		4.9	5.4	2.6
26	4.8	8.1	18.8		30.3	8.9	3.4	5.6	6.6	2.1		1.6		0.4	0.5	2.3	1.6
36	0.53	0.33	0.51		2.98	3.33	0.38	0.39	0.46	1.04		0.34		0.24	0	0	0

## Sheet: Figure 6D
Anti-human FVIII inhibitory antibodies (BU/mL)
Weeks post LV	3105-VSV.G						3105-GP64						Unt
4	11	0	0	9	0	0	0	0	0	0		35	0	0	13
22	4	1	5		2	0	0	6	0	0		7	0	1	0	10

## Sheet: Figure 6E
VSV.G-LV	GP64-LV	Unt	WT
	100	20	100

## Sheet: Figure 6F
	3105-VSV.G						3105-GP64
nPC	0.184058	0.422346	0.47619		0.838593	0.453846	0.350877	0.576923	0.258025	0.185455		0.303448
Hep	0.015783		0.016173		0.008459	0.006612	0.020561	0.049091	0.1	0.138153		0.016296
LSEC	0.287912	0.244865	0.07882		0.29375	0.480556	0.971429	3.43781	1.69588	1.7757		2.61905
KC	0.740741	0.433333	1.86207		2.30081	1.96522	0.533333	7.42529	0.307018	0.241379		0.25098
pDC	1.81539	2.03297	1.72932		2.89076	2.06939	0.697802	1.05319	0.378252	0.2		0.394521
Liver	0.103	0.059			0.212	0.135		0.449	0.248	0.119		0.121

## Sheet: Figure 6G
	3105-VSV.G						3105-GP64
Hep	0.000403		0		0	0.000373	0	0	0.000999	0.014217		0
LSEC	0.001568	0	0		0	0.001766	0.19798	0.78567	0.229259	0.527778		0

## Sheet: Figure 6H
Human FVIII (ng/mL)
Weeks post LV	3105-VSV.G						3105-GP64
0	0	0	0	0	0	0	0	0	0	0	0
4	0	0	0	0	0	0	3.33	0	1.69	0.18	0.02
6	0	0	0	0	0	0	0.92	0	0	0	0
8	0	0	0	0	0	0	1.18	0	0	0	0
12	0	0	0	0	0	0	0	0	0	0	0
22		0	0	0	0	0	0.9	0	0	0	0
26	0	0	0	0	0	0	0	0	0	0	0

## Sheet: Figure 6I
Human FVIII activity (mU/mL)
Weeks post LV	3105-VSV.G						3105-GP64
0	0	0	0	0	0	0	0	0	0	0	0
4	0	0	0	0	0	0	34.8	22	22.5	0	0
8	0	0	0	0	0	0	31.1			0	0
12	0	0	0	0	0	0	24.4	21.6		0	0
22		0	0	0	0	0	25.4		14.3	0	0
26	0	0	0	0	0	0	35	28	27	0	0

## Sheet: Figure 6J
Anti-human FVIII antibodies (µg/mL)
Weeks post LV	3105-VSV.G						3105-GP64
0	0	0	0	0	0	0	0	0	0	0	0
4	0	0	0	0	0	0	0	0	0	0	0
6	0	0	0.19	0.16	0	0	0	0	0	0	0
8	0	0	0	0	0	0.32	0	0	0	0	0
12	0.12	0	0.2	0.07	0	58.41	0	0.09	0.16	0.09	0.1
22		0.41	0.4	0.44	0.87	252.76	0.68	0.28	0.93	158.29	1.11
26	0	2.81	0.55	0	0.54	240.75	0	0.23	0.35	167.5	0

[truncated: 6 more sheets: Figure 6K, Figure 6L, Figure 6M, Figure 6N, Figure 6O, Figure 6P]
